# Supplementary material for: Exploring the Genetic Regulation of Asexual Sporulation in Zymoseptoria tritici
Source: Front Microbiol. 2018 Aug 14;9:1859. doi: 10.3389/fmicb.2018.01859 (PMC6102487; doi:10.3389/fmicb.2018.01859)
Supplement: Supplementary file 2 [file Table_2.XLSX]

## Sheet: Sheet1
	Primer Name	Sequence	Fragment Amplified
	FWD_KOPlasmidSequ	AGTGGTGATTTTGTGCCGAGCTGCC	pCambia0380_YA sequence before left flank
	RVS_KOPlasmidSequ	GGACGAACGGATAAACCTTTTCACG	pCambia0380_YA sequence after right flank
	Supplementary Table 2: Primers used for sequencing of the Zymoseptoria tritici knock-out plasmids.
